# Supplementary material for: ApoE Isoform-Dependent Effects on Extinction of Contextual Fear Memory and Passive Avoidance Memory
Source: Int J Mol Sci. 2025 Jun 17;26(12):5820. doi: 10.3390/ijms26125820 (PMC12193006; doi:10.3390/ijms26125820)
Supplement: Supplementary file 1 [file ijms-26-05820-s001.zip]

Archive with 1 entries (1 files):
- ijms-3656307-supplementary.pdf
